# Supplementary material for: Tracking of serum lipids in healthy children on a year-to-year basis
Source: BMC Cardiovasc Disord. 2023 Aug 2;23:386. doi: 10.1186/s12872-023-03391-9 (PMC10398926; doi:10.1186/s12872-023-03391-9)
Supplement: Supplementary file 1 — Additional file 1: Supplement 1. Study population (overview). Supplement 2. Mean levels of serum lipids (TC, LDL, HDL, ApoA, ApoB, TG) by age group; n = total number of observations. Supplement 3. Mean prospective frequencies for children with normal, at-risk or adverse levels of TC. Supplement 4. Mean prospective frequencies for children with normal, at-risk or adverse levels of LDL. Supplement 5. Mean prospective frequencies for children with normal, at-risk or adverse levels of HDL. Supplement 6. Mean prospective frequencies for children with normal, at-risk or adverse levels of TG. Supplement 7. Mean prospective frequencies for children with normal, at-risk or adverse levels of ApoA. Supplement 8. Mean prospective frequencies for children with normal, at-risk or adverse levels of ApoB. Supplement 9. Comparison of mean prospective relative frequencies and r between entire study population and subset including the LIFE Child health cohort. [file 12872_2023_3391_MOESM1_ESM.xlsx]

## Sheet:  Supplement 1 
Supplement 1: Study population (overview) (online only)
		[ALL]	3M	6M	1	2	3	4	5	6	7	8	9	10	11	12	13	14	15	16	17	18
All
Overall
No. of children (N)		N = 1313	N=137	N=167	N=142	N=119	N=97	N=92	N=112	N=128	N=168	N=211	N=250	N=292	N=289	N=319	N=344	N=326	N=219	N=180	N=132	N=85
sex: female		1913 (50.2%)	64 (46.7%)	78 (46.7%)	66 (46.5%)	59 (49.6%)	49 (50.5%)	47 (51.1%)	52 (46.4%)	59 (46.1%)	80 (47.6%)	93 (44.1%)	116 (46.4%)	135 (46.2%)	142 (49.1%)	152 (47.6%)	168 (48.8%)	173 (53.1%)	136 (62.1%)	114 (63.3%)	79 (59.8%)	51 (60.0%)
Number of visits / child		3.00 [2.00;6.00]	2.00 [2.00;4.00]	2.00 [2.00;4.00]	3.00 [2.00;4.00]	3.00 [2.00;4.00]	3.00 [2.00;4.00]	3.00 [2.00;4.00]	3.00 [2.00;4.00]	3.00 [2.00;4.00]	3.00 [2.00;4.00]	3.00 [2.00;5.00]	3.00 [2.00;6.00]	3.00 [2.00;6.90]	3.00 [2.00;7.00]	3.00 [2.00;6.00]	3.00 [2.00;7.00]	3.00 [2.00;6.50]	3.00 [2.00;7.00]	4.00 [2.00;7.00]	3.00 [2.00;7.00]	3.00 [2.00;6.60]
Age		10.5 [1.00;15.6]	0.24 [0.19;0.28]	0.49 [0.43;0.55]	1.00 [0.93;1.14]	2.06 [1.88;2.38]	3.05 [2.71;3.39]	4.06 [3.58;4.39]	4.98 [4.58;5.39]	5.96 [5.60;6.38]	7.00 [6.63;7.41]	7.98 [7.62;8.43]	9.07 [8.65;9.44]	10.0 [9.63;10.4]	11.0 [10.6;11.4]	12.0 [11.6;12.4]	13.1 [12.6;13.4]	14.0 [13.6;14.4]	15.0 [14.6;15.4]	16.1 [15.7;16.4]	17.0 [16.6;17.4]	18.0 [17.6;18.4]
BMI		17.5 [14.7;26.3]	15.7 [14.1;17.4]	16.4 [14.9;18.2]	16.2 [14.9;18.0]	16.2 [14.8;17.9]	15.7 [14.6;17.2]	15.4 [14.2;17.1]	15.1 [13.8;16.9]	15.0 [13.8;17.8]	15.2 [13.9;18.0]	15.9 [14.3;21.9]	16.5 [14.6;24.0]	17.3 [15.0;25.2]	18.2 [15.0;26.8]	19.0 [15.5;27.3]	19.9 [16.2;28.1]	20.4 [16.8;29.7]	20.9 [17.2;32.1]	21.0 [17.9;34.5]	21.8 [18.8;34.8]	22.5 [19.1;34.0]
BMI (SDS)		0.12 [-1.15;2.08]	-0.02 [-1.08;1.26]	0.01 [-1.28;1.14]	-0.29 [-1.38;0.96]	0.14 [-0.92;1.29]	0.10 [-0.74;1.05]	0.01 [-1.00;1.06]	-0.14 [-1.19;0.94]	-0.31 [-1.14;1.24]	-0.27 [-1.22;1.16]	-0.04 [-1.12;2.11]	0.00 [-1.04;2.18]	0.18 [-0.99;2.16]	0.28 [-1.28;2.22]	0.35 [-1.22;2.19]	0.35 [-1.17;2.16]	0.31 [-1.15;2.30]	0.32 [-1.27;2.52]	0.19 [-1.16;2.78]	0.25 [-0.96;3.01]	0.42 [-1.00;2.82]
Height (cm)		146 [76.3;171]	60.4 [57.0;64.0]	67.3 [63.7;71.1]	75.9 [72.4;79.5]	86.3 [81.2;91.5]	95.3 [90.4;100]	103 [97.0;108]	110 [103;117]	118 [109;125]	126 [116;132]	132 [124;139]	138 [131;146]	144 [136;153]	149 [139;161]	156 [145;166]	161 [152;172]	166 [157;176]	167 [159;178]	170 [159;181]	171 [160;183]	171 [160;183]
Weight (kg)		38.0 [9.54;71.3]	5.74 [4.76;6.81]	7.50 [6.29;8.86]	9.38 [8.07;10.7]	12.2 [10.5;14.6]	14.1 [12.8;16.7]	16.0 [14.1;19.0]	18.4 [15.4;22.4]	20.7 [17.6;26.3]	23.6 [19.8;30.6]	27.7 [23.0;39.3]	31.5 [25.9;47.6]	36.1 [28.5;55.5]	41.1 [31.1;65.3]	46.3 [35.1;70.5]	52.4 [39.6;77.9]	57.6 [43.7;84.0]	60.3 [46.6;89.1]	61.6 [50.3;94.0]	65.3 [52.8;95.4]	65.4 [54.1;105]
Puberty (Tanner stages):
pre-puberty		1611 (52.6%)	112 (100%)	144 (100%)	130 (100%)	108 (100%)	82 (100%)	77 (100%)	102 (100%)	108 (100%)	147 (100%)	180 (98.4%)	179 (85.6%)	135 (55.8%)	74 (30.1%)	23 (9.47%)	10 (3.86%)	0 (0.00%)	0 (0.00%)	0 (0.00%)	0 (0.00%)	0 (0.00%)
puberty		1027 (33.5%)	0 (0.00%)	0 (0.00%)	0 (0.00%)	0 (0.00%)	0 (0.00%)	0 (0.00%)	0 (0.00%)	0 (0.00%)	0 (0.00%)	3 (1.64%)	30 (14.4%)	107 (44.2%)	172 (69.9%)	213 (87.7%)	226 (87.3%)	156 (64.2%)	65 (42.5%)	37 (30.6%)	12 (13.2%)	6 (9.23%)
post-puberty		427 (13.9%)	0 (0.00%)	0 (0.00%)	0 (0.00%)	0 (0.00%)	0 (0.00%)	0 (0.00%)	0 (0.00%)	0 (0.00%)	0 (0.00%)	0 (0.00%)	0 (0.00%)	0 (0.00%)	0 (0.00%)	7 (2.88%)	23 (8.88%)	87 (35.8%)	88 (57.5%)	84 (69.4%)	79 (86.8%)	59 (90.8%)
Socioeconomic status (SES, Winkler-Index)
high		1084 (30.3%)	39 (29.1%)	38 (25.5%)	45 (31.7%)	30 (26.3%)	40 (41.7%)	40 (45.5%)	35 (33.3%)	43 (35.2%)	59 (35.8%)	66 (31.7%)	68 (28.3%)	79 (28.4%)	82 (30.0%)	84 (27.7%)	92 (28.5%)	84 (28.2%)	52 (26.1%)	46 (27.9%)	38 (34.9%)	24 (35.8%)
average		2132 (59.6%)	85 (63.4%)	99 (66.4%)	90 (63.4%)	76 (66.7%)	52 (54.2%)	43 (48.9%)	63 (60.0%)	65 (53.3%)	90 (54.5%)	124 (59.6%)	144 (60.0%)	170 (61.2%)	153 (56.0%)	192 (63.4%)	195 (60.4%)	175 (58.7%)	122 (61.3%)	101 (61.2%)	58 (53.2%)	35 (52.2%)
low		362 (10.1%)	10 (7.46%)	12 (8.05%)	7 (4.93%)	8 (7.02%)	4 (4.17%)	5 (5.68%)	7 (6.67%)	14 (11.5%)	16 (9.70%)	18 (8.65%)	28 (11.7%)	29 (10.4%)	38 (13.9%)	27 (8.91%)	36 (11.1%)	39 (13.1%)	25 (12.6%)	18 (10.9%)	13 (11.9%)	8 (11.9%)
Female
Overall
No. of children (N)		N=652	N=64	N=78	N=66	N=59	N=49	N=47	N=52	N=59	N=80	N=93	N=116	N=135	N=142	N=152	N=168	N=173	N=136	N=114	N=79	N=51
Number of visits / child		3.00 [2.00;6.00]	3.00 [2.00;4.00]	3.00 [2.00;4.00]	3.00 [2.00;4.00]	3.00 [2.00;4.00]	3.00 [2.00;4.20]	3.00 [2.00;3.40]	3.00 [2.00;4.00]	2.00 [2.00;4.00]	3.00 [2.00;5.00]	3.00 [2.00;6.00]	3.00 [2.00;6.00]	3.00 [2.00;7.00]	3.00 [2.00;6.90]	3.00 [2.00;6.00]	3.00 [2.00;7.00]	3.00 [2.00;6.00]	3.50 [2.00;7.00]	3.00 [2.00;7.00]	3.00 [2.00;7.00]	3.00 [2.00;6.00]
Age		10.8 [1.04;16.0]	0.24 [0.20;0.29]	0.50 [0.44;0.54]	1.00 [0.95;1.09]	2.03 [1.85;2.34]	3.03 [2.72;3.37]	4.07 [3.60;4.39]	4.99 [4.58;5.39]	5.88 [5.60;6.39]	6.92 [6.63;7.43]	7.92 [7.60;8.40]	9.05 [8.64;9.45]	9.95 [9.63;10.4]	11.0 [10.6;11.4]	12.0 [11.6;12.4]	13.0 [12.6;13.4]	14.0 [13.6;14.4]	15.0 [14.6;15.4]	16.0 [15.7;16.4]	17.0 [16.6;17.4]	18.0 [17.6;18.4]
BMI		17.8 [14.7;27.1]	15.4 [13.8;17.1]	16.4 [14.7;17.9]	15.9 [14.7;17.6]	15.9 [14.5;17.8]	15.5 [14.5;16.6]	15.2 [14.2;17.1]	15.1 [13.9;17.5]	15.1 [13.8;17.8]	15.3 [13.8;19.2]	15.9 [14.4;20.5]	16.7 [14.6;24.3]	17.5 [14.9;25.4]	18.2 [15.1;26.8]	18.9 [15.3;27.6]	20.0 [16.4;28.4]	21.0 [17.1;29.8]	21.9 [17.5;32.6]	21.0 [18.1;35.5]	21.7 [18.8;35.6]	21.9 [18.6;37.3]
BMI (SDS)		0.14 [-1.13;2.15]	-0.03 [-1.05;1.33]	0.15 [-1.11;1.26]	-0.38 [-1.40;0.87]	-0.03 [-1.07;1.22]	-0.03 [-0.83;0.74]	-0.05 [-0.84;1.07]	-0.11 [-1.03;1.26]	-0.22 [-1.12;1.23]	-0.18 [-1.21;1.53]	-0.12 [-1.00;1.74]	0.09 [-0.95;2.16]	0.23 [-1.02;2.17]	0.27 [-1.20;2.23]	0.21 [-1.34;2.21]	0.34 [-1.12;2.18]	0.44 [-1.05;2.32]	0.56 [-1.09;2.67]	0.12 [-1.09;3.03]	0.26 [-0.96;3.13]	0.21 [-1.07;3.40]
Height (cm)		148 [77.0;169]	59.2 [56.3;63.4]	65.4 [62.5;69.1]	74.4 [70.8;78.3]	85.1 [80.5;91.4]	94.2 [90.2;97.8]	102 [95.9;107]	109 [101;116]	118 [107;125]	126 [115;134]	132 [124;137]	137 [131;146]	143 [136;153]	149 [139;162]	156 [146;166]	161 [152;170]	163 [156;172]	165 [158;172]	166 [158;175]	166 [157;175]	166 [159;174]
Weight (kg)		40.5 [9.53;71.1]	5.60 [4.66;6.14]	6.96 [6.01;8.09]	9.00 [7.76;10.0]	11.8 [10.0;13.5]	13.6 [12.1;15.2]	15.8 [13.9;18.2]	17.9 [15.3;23.8]	20.7 [17.2;25.1]	23.4 [19.5;32.9]	27.0 [23.0;36.6]	31.8 [25.2;49.5]	35.7 [27.9;55.5]	40.8 [31.2;64.2]	45.6 [34.5;71.2]	52.2 [41.4;74.6]	57.2 [44.8;80.6]	59.7 [46.5;88.4]	59.6 [48.4;92.1]	60.4 [51.8;96.3]	60.6 [51.4;95.4]
Puberty (Tanner stages):
pre-puberty		751 (44.6%)	52 (100%)	67 (100%)	65 (100%)	57 (100%)	45 (100%)	42 (100%)	50 (100%)	54 (100%)	74 (100%)	86 (96.6%)	80 (76.9%)	46 (42.2%)	27 (20.8%)	6 (4.72%)	0 (0.00%)	0 (0.00%)	0 (0.00%)	0 (0.00%)	0 (0.00%)	0 (0.00%)
puberty		596 (35.4%)	0 (0.00%)	0 (0.00%)	0 (0.00%)	0 (0.00%)	0 (0.00%)	0 (0.00%)	0 (0.00%)	0 (0.00%)	0 (0.00%)	3 (3.37%)	24 (23.1%)	63 (57.8%)	103 (79.2%)	114 (89.8%)	128 (86.5%)	86 (57.0%)	34 (30.9%)	28 (28.0%)	9 (13.0%)	4 (9.52%)
post-puberty		338 (20.1%)	0 (0.00%)	0 (0.00%)	0 (0.00%)	0 (0.00%)	0 (0.00%)	0 (0.00%)	0 (0.00%)	0 (0.00%)	0 (0.00%)	0 (0.00%)	0 (0.00%)	0 (0.00%)	0 (0.00%)	7 (5.51%)	20 (13.5%)	65 (43.0%)	76 (69.1%)	72 (72.0%)	60 (87.0%)	38 (90.5%)
Socioeconomic status (SES, Winkler-Index)
high		496 (27.7%)	17 (27.4%)	20 (29.0%)	18 (27.3%)	13 (23.2%)	21 (43.8%)	20 (44.4%)	13 (26.5%)	16 (28.1%)	22 (27.8%)	26 (28.9%)	25 (22.5%)	31 (24.2%)	38 (28.4%)	41 (28.1%)	38 (23.9%)	38 (24.1%)	29 (23.0%)	33 (31.7%)	24 (37.5%)	13 (33.3%)
average		1068 (59.7%)	39 (62.9%)	40 (58.0%)	43 (65.2%)	36 (64.3%)	24 (50.0%)	23 (51.1%)	32 (65.3%)	31 (54.4%)	46 (58.2%)	55 (61.1%)	69 (62.2%)	78 (60.9%)	77 (57.5%)	89 (61.0%)	101 (63.5%)	96 (60.8%)	79 (62.7%)	56 (53.8%)	33 (51.6%)	21 (53.8%)
low		226 (12.6%)	6 (9.68%)	9 (13.0%)	5 (7.58%)	7 (12.5%)	3 (6.25%)	2 (4.44%)	4 (8.16%)	10 (17.5%)	11 (13.9%)	9 (10.0%)	17 (15.3%)	19 (14.8%)	19 (14.2%)	16 (11.0%)	20 (12.6%)	24 (15.2%)	18 (14.3%)	15 (14.4%)	7 (10.9%)	5 (12.8%)
Male
Overall
No. of children (N)		N=661	N=73	N=89	N=76	N=60	N=48	N=45	N=60	N=69	N=88	N=118	N=134	N=157	N=147	N=167	N=176	N=153	N=83	N=66	N=53	N=34
Number of visits / child		3.00 [2.00;6.00]	2.00 [2.00;4.00]	2.00 [2.00;4.00]	2.00 [2.00;4.00]	2.00 [2.00;4.00]	2.00 [2.00;4.00]	2.00 [2.00;4.00]	2.50 [2.00;4.00]	3.00 [2.00;4.00]	3.00 [2.00;4.00]	3.00 [2.00;4.00]	3.00 [2.00;6.00]	3.00 [2.00;6.00]	3.00 [2.00;7.00]	3.00 [2.00;6.00]	3.00 [2.00;7.00]	3.00 [2.00;6.80]	3.00 [2.00;7.00]	4.00 [2.00;7.00]	4.00 [2.00;7.00]	4.00 [2.00;7.70]
Age		10.1 [0.97;15.1]	0.23 [0.17;0.28]	0.49 [0.43;0.55]	0.99 [0.92;1.19]	2.08 [1.90;2.38]	3.06 [2.73;3.39]	4.05 [3.58;4.32]	4.98 [4.61;5.38]	6.02 [5.61;6.36]	7.09 [6.63;7.39]	8.04 [7.64;8.44]	9.09 [8.68;9.43]	10.0 [9.64;10.4]	11.1 [10.6;11.4]	12.0 [11.6;12.4]	13.1 [12.6;13.4]	14.0 [13.6;14.4]	15.0 [14.6;15.4]	16.2 [15.7;16.4]	17.0 [16.6;17.4]	17.9 [17.6;18.4]
BMI		17.3 [14.7;25.5]	15.9 [14.4;17.6]	16.5 [15.0;18.4]	16.6 [15.3;18.2]	16.3 [15.3;18.3]	16.1 [14.9;17.4]	15.8 [14.2;17.0]	15.1 [13.6;16.8]	14.9 [13.9;17.7]	15.2 [14.0;17.6]	16.1 [14.3;22.3]	16.5 [14.6;23.7]	17.1 [15.0;24.5]	18.3 [15.0;26.3]	19.1 [15.7;27.0]	19.6 [16.2;28.0]	19.9 [16.7;29.4]	20.0 [16.6;31.4]	21.2 [17.8;33.7]	21.8 [19.1;27.1]	23.6 [19.1;32.8]
BMI (SDS)		0.10 [-1.16;1.99]	0.00 [-1.08;1.18]	-0.09 [-1.30;1.11]	-0.17 [-1.21;0.97]	0.17 [-0.62;1.46]	0.34 [-0.61;1.16]	0.21 [-1.03;1.00]	-0.24 [-1.53;0.84]	-0.40 [-1.16;1.17]	-0.33 [-1.20;0.96]	-0.01 [-1.13;2.18]	-0.03 [-1.08;2.17]	0.08 [-0.99;2.11]	0.32 [-1.31;2.16]	0.42 [-1.09;2.07]	0.40 [-1.18;2.16]	0.19 [-1.20;2.25]	0.11 [-1.50;2.41]	0.22 [-1.23;2.64]	0.23 [-0.78;1.66]	0.66 [-0.96;2.48]
Height (cm)		144 [75.6;176]	61.4 [58.0;64.4]	69.0 [65.5;72.3]	76.9 [73.5;80.5]	87.7 [83.6;92.2]	96.2 [90.5;101]	104 [97.7;111]	111 [104;118]	118 [111;125]	125 [118;132]	132 [124;140]	138 [131;145]	145 [135;153]	150 [139;161]	156 [145;166]	162 [151;174]	169 [159;179]	173 [161;181]	179 [171;187]	180 [172;187]	179 [173;184]
Weight (kg)		36.0 [9.59;71.4]	6.02 [5.00;7.08]	7.90 [6.72;9.12]	9.83 [8.57;11.0]	12.5 [11.0;14.8]	14.9 [13.3;16.9]	16.9 [14.6;19.6]	18.7 [15.8;22.2]	20.9 [18.0;28.0]	24.0 [20.2;30.2]	28.4 [23.1;41.2]	31.4 [26.2;46.6]	36.4 [29.3;55.1]	41.1 [31.0;65.7]	46.6 [35.2;69.1]	52.5 [37.6;79.6]	57.9 [43.6;85.6]	61.5 [46.7;93.0]	70.4 [54.4;99.4]	70.3 [58.7;92.3]	74.4 [62.6;106]
Puberty (Tanner stages):
pre-puberty		860 (62.3%)	60 (100%)	77 (100%)	65 (100%)	51 (100%)	37 (100%)	35 (100%)	52 (100%)	54 (100%)	73 (100%)	94 (100%)	99 (94.3%)	89 (66.9%)	47 (40.5%)	17 (14.7%)	10 (9.01%)	0 (0.00%)	0 (0.00%)	0 (0.00%)	0 (0.00%)	0 (0.00%)
puberty		431 (31.2%)	0 (0.00%)	0 (0.00%)	0 (0.00%)	0 (0.00%)	0 (0.00%)	0 (0.00%)	0 (0.00%)	0 (0.00%)	0 (0.00%)	0 (0.00%)	6 (5.71%)	44 (33.1%)	69 (59.5%)	99 (85.3%)	98 (88.3%)	70 (76.1%)	31 (72.1%)	9 (42.9%)	3 (13.6%)	2 (8.70%)
post-puberty		89 (6.45%)	0 (0.00%)	0 (0.00%)	0 (0.00%)	0 (0.00%)	0 (0.00%)	0 (0.00%)	0 (0.00%)	0 (0.00%)	0 (0.00%)	0 (0.00%)	0 (0.00%)	0 (0.00%)	0 (0.00%)	0 (0.00%)	3 (2.70%)	22 (23.9%)	12 (27.9%)	12 (57.1%)	19 (86.4%)	21 (91.3%)
Socioeconomic status (SES, Winkler-Index)
high		588 (32.9%)	22 (30.6%)	18 (22.5%)	27 (35.5%)	17 (29.3%)	19 (39.6%)	20 (46.5%)	22 (39.3%)	27 (41.5%)	37 (43.0%)	40 (33.9%)	43 (33.3%)	48 (32.0%)	44 (31.7%)	43 (27.4%)	54 (32.9%)	46 (32.9%)	23 (31.5%)	13 (21.3%)	14 (31.1%)	11 (39.3%)
average		1064 (59.5%)	46 (63.9%)	59 (73.8%)	47 (61.8%)	40 (69.0%)	28 (58.3%)	20 (46.5%)	31 (55.4%)	34 (52.3%)	44 (51.2%)	69 (58.5%)	75 (58.1%)	92 (61.3%)	76 (54.7%)	103 (65.6%)	94 (57.3%)	79 (56.4%)	43 (58.9%)	45 (73.8%)	25 (55.6%)	14 (50.0%)
low		136 (7.61%)	4 (5.56%)	3 (3.75%)	2 (2.63%)	1 (1.72%)	1 (2.08%)	3 (6.98%)	3 (5.36%)	4 (6.15%)	5 (5.81%)	9 (7.63%)	11 (8.53%)	10 (6.67%)	19 (13.7%)	11 (7.01%)	16 (9.76%)	15 (10.7%)	7 (9.59%)	3 (4.92%)	6 (13.3%)	3 (10.7%)

## Sheet: Supplement 2
Supplement 2: Mean levels of serum lipids (TC, LDL, HDL, ApoA, ApoB, TG) by age group; n = total number of observations (online only)
	all	3M	6M	1	2	3	4	5	6	7	8	9	10	11	12	13	14	15	16	17	18	N
sex: female	1913 (50.2%)	64 (46.7%)	78 (46.7%)	66 (46.5%)	59 (49.6%)	49 (50.5%)	47 (51.1%)	52 (46.4%)	59 (46.1%)	80 (47.6%)	93 (44.1%)	116 (46.4%)	135 (46.2%)	142 (49.1%)	152 (47.6%)	168 (48.8%)	173 (53.1%)	136 (62.1%)	114 (63.3%)	79 (59.8%)	51 (60.0%)	3809
TC (mmol/l)	4.07 [3.23;5.08]	3.92 [3.02;4.99]	4.06 [3.18;5.03]	3.88 [3.18;4.59]	4.02 [3.12;4.89]	3.91 [3.17;4.94]	4.18 [3.45;5.17]	4.07 [3.26;5.16]	4.15 [3.38;5.23]	4.28 [3.43;5.19]	4.13 [3.33;5.10]	4.20 [3.46;5.17]	4.32 [3.55;5.20]	4.20 [3.44;5.17]	4.08 [3.27;5.13]	4.06 [3.30;4.98]	3.92 [3.15;4.94]	3.84 [3.17;4.94]	3.86 [3.00;5.02]	3.83 [2.94;5.09]	4.17 [3.07;5.32]	3649
LDL (mmol/l)	2.31 [1.62;3.21]	2.06 [1.48;2.93]	2.25 [1.49;3.18]	2.33 [1.69;2.97]	2.37 [1.76;3.27]	2.26 [1.65;3.10]	2.41 [1.84;3.32]	2.35 [1.66;3.18]	2.42 [1.59;3.34]	2.43 [1.71;3.20]	2.30 [1.69;3.09]	2.35 [1.75;3.15]	2.40 [1.78;3.28]	2.40 [1.64;3.22]	2.27 [1.61;3.24]	2.26 [1.65;3.11]	2.18 [1.54;3.20]	2.17 [1.54;3.16]	2.16 [1.49;3.13]	2.30 [1.53;3.27]	2.47 [1.46;3.65]	3672
HDL (mmol/l)	1.47 [1.03;2.00]	1.20 [0.84;1.79]	1.10 [0.81;1.58]	1.06 [0.69;1.39]	1.18 [0.79;1.53]	1.37 [0.97;1.73]	1.46 [1.06;1.94]	1.52 [1.19;1.97]	1.56 [1.15;2.08]	1.64 [1.22;2.14]	1.64 [1.23;2.23]	1.61 [1.22;2.11]	1.60 [1.19;2.12]	1.59 [1.18;2.06]	1.56 [1.10;2.09]	1.46 [1.08;1.96]	1.45 [1.06;1.96]	1.48 [1.08;1.90]	1.43 [1.06;1.97]	1.39 [1.04;1.94]	1.50 [1.09;1.95]	3645
ApoA (g/l)	1.41 [1.16;1.73]	1.41 [1.17;1.79]	1.35 [1.14;1.61]	1.21 [0.94;1.40]	1.22 [1.01;1.43]	1.31 [1.08;1.51]	1.41 [1.16;1.63]	1.42 [1.19;1.67]	1.48 [1.21;1.73]	1.49 [1.24;1.82]	1.51 [1.25;1.84]	1.50 [1.27;1.81]	1.52 [1.28;1.78]	1.49 [1.24;1.77]	1.45 [1.19;1.72]	1.40 [1.16;1.67]	1.37 [1.14;1.63]	1.37 [1.15;1.67]	1.35 [1.12;1.69]	1.37 [1.10;1.86]	1.42 [1.15;1.87]	3697
ApoB (g/l)	0.73 [0.53;0.99]	0.75 [0.55;1.05]	0.84 [0.58;1.12]	0.82 [0.60;1.00]	0.81 [0.63;1.04]	0.74 [0.55;1.00]	0.78 [0.64;0.99]	0.76 [0.54;0.95]	0.77 [0.57;0.98]	0.75 [0.56;0.97]	0.73 [0.53;0.94]	0.74 [0.56;0.94]	0.75 [0.56;0.98]	0.73 [0.52;0.99]	0.70 [0.52;0.98]	0.69 [0.52;0.94]	0.69 [0.51;0.95]	0.69 [0.51;0.94]	0.70 [0.51;0.99]	0.72 [0.54;1.04]	0.77 [0.51;1.09]	3712
TG (mmol/l)	0.75 [0.44;1.67]	1.70 [0.89;3.07]	1.71 [0.82;3.69]	1.47 [0.69;3.15]	0.91 [0.46;1.85]	0.71 [0.38;1.39]	0.60 [0.42;1.30]	0.56 [0.41;0.91]	0.57 [0.39;1.05]	0.58 [0.40;1.06]	0.56 [0.38;1.12]	0.58 [0.40;1.11]	0.64 [0.41;1.25]	0.70 [0.41;1.40]	0.75 [0.44;1.52]	0.78 [0.46;1.45]	0.80 [0.48;1.37]	0.75 [0.48;1.30]	0.77 [0.50;1.45]	0.84 [0.49;1.47]	0.93 [0.60;1.68]	3625

## Sheet: Supplement 3
Supplement 3: Mean prospective frequencies for children with normal, at-risk or adverse levels of TC (online only)
		[ALL]	3M	6M	1	2	3	4	5	6	7	8	9	10	11	12	13	14	15	16	17
normal levels at t1
normal - normal	fit	0.88 (0.02)	0.83	0.85	0.86	0.88	0.89	0.90	0.91	0.91	0.90	0.89	0.89	0.89	0.90	0.90	0.90	0.90	0.88	0.86	0.84
normal – at-risk	fit	0.10 (0.02)	0.11	0.11	0.11	0.10	0.10	0.09	0.09	0.08	0.09	0.10	0.10	0.09	0.09	0.08	0.07	0.08	0.09	0.11	0.14
normal - adverse	fit	0.02 (0.01)	0.06	0.04	0.03	0.02	0.01	0.01	0.01	0.01	0.01	0.01	0.01	0.01	0.02	0.02	0.02	0.02	0.03	0.02	0.02
at-risk levels at t1
at-risk - normal	fit	0.52 (0.05)	0.47	0.53	0.57	0.59	0.60	0.58	0.54	0.50	0.47	0.44	0.45	0.46	0.51	0.54	0.56	0.56	0.55	0.53	0.49
at-risk – at-risk	fit	0.30 (0.04)	0.35	0.30	0.26	0.24	0.23	0.23	0.25	0.28	0.31	0.33	0.35	0.37	0.33	0.31	0.30	0.30	0.30	0.32	0.35
at-risk - adverse	fit	0.18 (0.03)	0.18	0.17	0.17	0.17	0.18	0.19	0.21	0.22	0.22	0.22	0.20	0.17	0.16	0.15	0.15	0.14	0.15	0.15	0.16
adverse levels at t1
adverse - normal	fit	0.20 (0.07)	0.27	0.23	0.20	0.18	0.16	0.16	0.17	0.20	0.20	0.20	0.23	0.27	0.30	0.30	0.28	0.24	0.18	0.10	0.00
adverse – at-risk	fit	0.25 (0.07)	0.44	0.33	0.25	0.19	0.15	0.15	0.16	0.18	0.21	0.23	0.24	0.24	0.24	0.25	0.27	0.28	0.30	0.33	0.35
adverse - adverse	fit	0.55 (0.10)	0.29	0.44	0.55	0.63	0.68	0.69	0.67	0.62	0.60	0.57	0.53	0.50	0.46	0.45	0.46	0.48	0.52	0.58	0.65

## Sheet: Supplement 4
Supplement 4: Mean prospective frequencies for children with normal, at-risk or adverse levels of LDL (online only)
		[ALL]	3M	6M	1	2	3	4	5	6	7	8	9	10	11	12	13	14	15	16	17
normal levels at t1
normal - normal	fit	0.87	0.79	0.81	0.83	0.85	0.87	0.88	0.90	0.90	0.90	0.89	0.90	0.90	0.91	0.92	0.91	0.90	0.88	0.85	0.81
		(0.04)
normal – at-risk	fit	0.10	0.14	0.13	0.12	0.11	0.11	0.10	0.09	0.09	0.09	0.09	0.08	0.08	0.07	0.06	0.06	0.07	0.09	0.12	0.16
		(0.03)
normal - adverse	fit	0.03	0.07	0.06	0.04	0.03	0.03	0.02	0.01	0.02	0.02	0.02	0.02	0.02	0.02	0.02	0.03	0.03	0.03	0.03	0.02
		(0.01)
at-risk levels at t1
at-risk - normal	fit	0.51	0.57	0.58	0.59	0.59	0.58	0.55	0.52	0.48	0.46	0.44	0.44	0.45	0.46	0.46	0.47	0.48	0.49	0.49	0.50
		(0.05)
at-risk – at-risk	fit	0.29	0.22	0.25	0.28	0.30	0.31	0.32	0.33	0.32	0.31	0.30	0.30	0.30	0.30	0.29	0.29	0.28	0.28	0.27	0.27
		(0.03)
at-risk - adverse	fit	0.20	0.21	0.16	0.13	0.11	0.11	0.13	0.15	0.20	0.23	0.26	0.26	0.25	0.24	0.24	0.24	0.24	0.24	0.23	0.23
		(0.05)
adverse levels at t1
adverse - normal	fit	0.12	0.29	0.21	0.15	0.10	0.07	0.07	0.07	0.11	0.12	0.13	0.14	0.15	0.14	0.14	0.13	0.12	0.10	0.07	0.03
		(0.06)
adverse – at-risk	fit	0.25	0.26	0.28	0.28	0.27	0.26	0.23	0.19	0.15	0.16	0.19	0.22	0.26	0.28	0.28	0.28	0.28	0.27	0.26	0.25
		(0.04)
adverse - adverse	fit	0.63	0.45	0.51	0.57	0.63	0.67	0.71	0.73	0.74	0.71	0.68	0.64	0.60	0.58	0.58	0.59	0.61	0.63	0.67	0.72
		(0.08)

## Sheet: Supplement 5
Supplement 5: Mean prospective frequencies for children with normal, at-risk or adverse levels of HDL (online only)
		[ALL]	3M	6M	1	2	3	4	5	6	7	8	9	10	11	12	13	14	15	16	17
normal levels at t1
normal - normal	fit	0.84 (0.06)	0.74	0.75	0.76	0.77	0.78	0.80	0.81	0.84	0.87	0.90	0.91	0.90	0.90	0.88	0.87	0.86	0.85	0.83	n.a.
normal – at-risk	fit	0.12 (0.03)	0.15	0.15	0.15	0.15	0.15	0.15	0.15	0.13	0.11	0.08	0.07	0.07	0.09	0.10	0.10	0.11	0.11	0.11	n.a.
normal - adverse	fit	0.05 (0.03)	0.11	0.10	0.09	0.08	0.07	0.05	0.03	0.02	0.02	0.02	0.02	0.02	0.02	0.02	0.02	0.03	0.04	0.05	n.a.
at-risk levels at t1
at-risk - normal	fit	0.42 (0.05)	0.40	0.36	0.35	0.34	0.35	0.39	0.44	0.46	0.47	0.49	0.50	0.46	0.44	0.42	0.41	0.40	0.40	0.40	n.a.
at-risk – at-risk	fit	0.33 (0.05)	0.24	0.28	0.32	0.34	0.36	0.36	0.36	0.34	0.31	0.30	0.30	0.30	0.30	0.31	0.33	0.36	0.39	0.44	n.a.
at-risk - adverse	fit	0.25 (0.06)	0.37	0.35	0.33	0.31	0.29	0.24	0.20	0.20	0.22	0.21	0.21	0.23	0.26	0.27	0.26	0.24	0.21	0.16	n.a.
adverse levels at t1
adverse - normal	fit	0.19 (0.09)	0.07	0.16	0.22	0.26	0.28	0.24	0.19	0.20	0.23	0.26	0.28	0.25	0.23	0.20	0.16	0.11	0.04	-0.02	n.a.
adverse – at-risk	fit	0.43 (0.20)	0.86	0.72	0.62	0.55	0.51	0.54	0.60	0.52	0.42	0.33	0.27	0.32	0.30	0.27	0.25	0.22	0.20	0.17	n.a.
adverse - adverse	fit	0.39 (0.23)	0.06	0.12	0.16	0.19	0.22	0.21	0.21	0.28	0.36	0.41	0.45	0.43	0.47	0.53	0.59	0.67	0.76	0.85	n.a.

## Sheet: Supplement 6
Supplement 6: Mean prospective frequencies for children with normal, at-risk or adverse levels of TG (online only)
		[ALL]	3M	6M	1	2	3	4	5	6	7	8	9	10	11	12	13	14	15	16	17
normal levels at t1
normal - normal	fit	0.80	0.70	0.73	0.75	0.77	0.79	0.79	0.79	0.80	0.81	0.83	0.84	0.85	0.85	0.85	0.85	0.84	0.83	0.81	0.80
		(0.04)
normal – at-risk	fit	0.13	0.13	0.13	0.13	0.14	0.14	0.14	0.15	0.15	0.14	0.13	0.12	0.11	0.10	0.10	0.10	0.11	0.12	0.13	0.15
		(0.02)
normal - adverse	fit	0.07	0.17	0.14	0.11	0.09	0.08	0.07	0.06	0.05	0.05	0.04	0.04	0.04	0.05	0.05	0.05	0.05	0.06	0.06	0.06
		(0.04)
at-risk levels at t1
at-risk - normal	fit	0.63	0.40	0.50	0.59	0.66	0.72	0.77	0.80	0.79	0.72	0.63	0.58	0.54	0.52	0.51	0.52	0.57	0.64	0.73	0.85
		(0.12)
at-risk – at-risk	fit	0.22	0.40	0.29	0.21	0.15	0.11	0.10	0.11	0.17	0.20	0.24	0.25	0.26	0.29	0.30	0.30	0.27	0.24	0.18	0.11
		(0.08)
at-risk - adverse	fit	0.15	0.20	0.21	0.21	0.19	0.17	0.13	0.09	0.04	0.08	0.13	0.16	0.19	0.20	0.19	0.18	0.16	0.13	0.09	0.04
		(0.06)
adverse levels at t1
adverse - normal	fit	0.37	0.48	0.48	0.47	0.45	0.42	0.38	0.34	0.29	0.31	0.33	0.35	0.37	0.35	0.35	0.34	0.33	0.32	0.31	0.29
		(0.06)
adverse – at-risk	fit	0.24	0.14	0.17	0.21	0.25	0.28	0.31	0.34	0.35	0.31	0.27	0.25	0.23	0.25	0.25	0.23	0.22	0.20	0.17	0.13
		(0.06)
adverse - adverse	fit	0.39	0.38	0.34	0.32	0.30	0.30	0.30	0.32	0.36	0.38	0.40	0.40	0.40	0.39	0.40	0.42	0.45	0.48	0.53	0.58
		(0.08)

## Sheet: Supplement 7
Supplement 7: Mean prospective frequencies for children with normal, at-risk or adverse levels of ApoA (online only)
		[ALL]	3M	6M	1	2	3	4	5	6	7	8	9	10	11	12	13	14	15	16	17
normal levels at t1
normal - normal	fit	0.82 (0.04)	0.75	0.75	0.76	0.77	0.78	0.80	0.81	0.83	0.84	0.86	0.86	0.87	0.86	0.86	0.85	0.84	0.82	0.80	0.77
normal – at-risk	fit	0.13 (0.01)	0.15	0.14	0.14	0.13	0.13	0.13	0.13	0.13	0.13	0.12	0.12	0.11	0.11	0.11	0.11	0.12	0.12	0.13	0.14
normal - adverse	fit	0.06 (0.03)	0.10	0.11	0.11	0.10	0.09	0.08	0.06	0.04	0.03	0.02	0.02	0.02	0.02	0.03	0.03	0.04	0.05	0.07	0.08
at-risk levels at t1
at-risk - normal	fit	0.53 (0.08)	0.56	0.60	0.61	0.61	0.59	0.56	0.52	0.46	0.46	0.48	0.54	0.60	0.61	0.58	0.54	0.51	0.46	0.40	0.34
at-risk – at-risk	fit	0.31 (0.06)	0.28	0.26	0.24	0.24	0.25	0.27	0.30	0.34	0.37	0.38	0.34	0.31	0.28	0.27	0.27	0.30	0.34	0.40	0.49
at-risk - adverse	fit	0.16 (0.03)	0.15	0.15	0.15	0.15	0.16	0.17	0.19	0.20	0.17	0.14	0.11	0.09	0.11	0.15	0.19	0.20	0.20	0.19	0.17
adverse levels at t1
adverse - normal	fit	0.34 (0.15)	0.67	0.59	0.51	0.44	0.39	0.34	0.30	0.29	0.31	0.33	0.35	0.37	0.36	0.33	0.29	0.24	0.18	0.11	0.02
adverse – at-risk	fit	0.30 (0.15)	-0.07	0.04	0.14	0.23	0.31	0.37	0.41	0.43	0.39	0.34	0.29	0.24	0.24	0.26	0.30	0.34	0.40	0.46	0.54
adverse - adverse	fit	0.36 (0.05)	0.40	0.37	0.35	0.32	0.31	0.29	0.29	0.28	0.30	0.32	0.36	0.40	0.40	0.41	0.41	0.42	0.42	0.43	0.43

## Sheet: Supplement 8
Supplement 8: Mean prospective frequencies for children with normal, at-risk or adverse levels of ApoB (online only)
		[ALL]	3M	6M	1	2	3	4	5	6	7	8	9	10	11	12	13	14	15	16	17
normal levels at t1
normal - normal	fit	0.88	0.77	0.81	0.85	0.88	0.90	0.91	0.91	0.90	0.90	0.90	0.90	0.90	0.91	0.91	0.90	0.89	0.87	0.85	0.82
		(0.04)
normal – at-risk	fit	0.09	0.13	0.11	0.09	0.08	0.08	0.08	0.09	0.10	0.10	0.09	0.09	0.08	0.07	0.07	0.07	0.08	0.09	0.11	0.13
		(0.02)
normal - adverse	fit	0.03	0.11	0.08	0.06	0.04	0.02	0.01	0.00	0.00	0.00	0.01	0.01	0.01	0.02	0.02	0.02	0.03	0.04	0.05	0.06
		(0.03)
at-risk levels at t1
at-risk - normal	fit	0.43	0.36	0.37	0.38	0.38	0.39	0.37	0.36	0.38	0.42	0.45	0.45	0.44	0.41	0.42	0.44	0.47	0.52	0.58	0.65
		(0.08)
at-risk – at-risk	fit	0.38	0.18	0.31	0.41	0.48	0.52	0.54	0.53	0.47	0.40	0.32	0.32	0.34	0.36	0.35	0.34	0.33	0.32	0.30	0.29
		(0.09)
at-risk - adverse	fit	0.19	0.45	0.31	0.21	0.13	0.09	0.09	0.11	0.15	0.19	0.22	0.23	0.23	0.23	0.23	0.22	0.20	0.16	0.12	0.06
		(0.09)
adverse levels at t1
adverse - normal	fit	0.17	0.28	0.26	0.24	0.23	0.21	0.21	0.20	0.19	0.18	0.16	0.17	0.17	0.17	0.16	0.14	0.11	0.08	0.03	-0.02
		(0.08)
adverse – at-risk	fit	0.26	0.17	0.16	0.17	0.19	0.21	0.25	0.28	0.34	0.35	0.35	0.33	0.31	0.31	0.29	0.28	0.27	0.25	0.24	0.23
		(0.06)
adverse - adverse	fit	0.57	0.56	0.58	0.58	0.58	0.57	0.55	0.51	0.47	0.47	0.49	0.50	0.52	0.52	0.55	0.59	0.62	0.67	0.73	0.79
		(0.08)

## Sheet: Supplement 9
Supplement 9: Comparison of mean prospective relative frequencies and r between entire study population and subset including the LIFE Child health cohort (online only)
	LIFE Child Health + Obesity	LIFE Child Health	p.overall
TC
pRF	0.55 (0.10)	0.55 (0.10)	0.887
r	0.73 (0.09)	0.73 (0.09)	0.994
LDL
pRF	0.63 (0.08)	0.63 (0.09)	0.923
r	0.77 (0.10)	0.77 (0.10)	0.971
ApoB
pRF	0.57 (0.08)	0.56 (0.09)	0.813
r	0.76 (0.07)	0.76 (0.07)	0.965
